# Supplementary material for: Herbicidal Effects and Cellular Targets of Aqueous Extracts from Young Eucalyptus globulus Labill. Leaves
Source: Plants (Basel). 2021 Jun 7;10(6):1159. doi: 10.3390/plants10061159 (PMC8273694; doi:10.3390/plants10061159)
Supplement: Supplementary file 1 [file plants-10-01159-s001.zip]

Archive with 1 entries (1 files):
- plants-1221045-supplementary.pdf
